# Supplementary material for: Long-term restoration of auditory function in a DFNA2 mouse model by adenine base editing
Source: EMBO Mol Med. 2026 May 20;18(6):2293–321. doi: 10.1038/s44321-026-00433-5 (PMC13270111; doi:10.1038/s44321-026-00433-5)
Supplement: Supplementary file 2 — Table EV1 [file 44321_2026_433_MOESM2_ESM.xls]

## Sheet: Talbe legend
Table EV1. KCNQ4 variants identified in this study

## Sheet: Sheet2
								Patient	Age(y)	Onset of HL(y)	Severity of HL	Nucleotides alteration	Protein alteration	Genotype	Reference
								Family 1 II-3	37	35	Severe high- frequency HL	NM_004700.3:c.887G>A	NP_004691.2:p.G296D	Heterozygous	Huang BQ et al.
								Family 2 II-1	6	1	Profound HL	NM_004700.3:c.1107T>A	NP_004691.2:p.Y369*	Heterozygous	This study
								Family 3 I-1	62	Unknow	Severe HL	NM_004700.3:c.853G>A	NP_004691.2:p.G285S	Heterozygous
								Family 3 II-2	42	23	Moderate HL	NM_004700.3:c.853G>A	NP_004691.2:p.G285S	Heterozygous	Kubisch Cet al.
								Family 3 II-1	13	8	Severe HL	NM_004700.3:c.853G>A	NP_004691.2p.G285S	Heterozygous
								Family 4 II-1	36	2	Profound high- frequency HL	NM_004700.3:c.961G>A	NP_004691.2:p.G321S	Heterozygous	Coucke PJ et al.
								Family 5 II-1	17	Unknow	Severe HL	NM_004700.4:c.1251del	NP_004691.2:p.C418Afs*78	Heterozygous	Cataloged in ClinVar
								Abbreviation: HL, hearing loss
