# Supplementary material for: Long-term restoration of auditory function in a DFNA2 mouse model by adenine base editing
Source: EMBO Mol Med. 2026 May 20;18(6):2293–321. doi: 10.1038/s44321-026-00433-5 (PMC13270111; doi:10.1038/s44321-026-00433-5)
Supplement: Supplementary file 3 — Table EV2 [file 44321_2026_433_MOESM3_ESM.xls]

## Sheet: Table legend
Table EV2. Primer sequences used for RT-qPCR

## Sheet: Sheet1
Primers for EGFP
Primer ID	Sequence	Template	Annotation
EGFP-qp-F	AAGCTGACCCTGAAGTTCATCTGC	cDNA of mouse tissues	Amplification of the EGFP fragment
EGFP-qp-R	CTTGTAGTTGCCGTCGTCCTTGAA
Primers for ABE8e
Primer ID	Sequence	Template	Annotation
ABE8e-qp-F	CCTGCGGCTGATCTATCTGG	cDNA of mouse cochlear organ of Corti	Amplification of the ABE8e fragment
ABE8e-qp-R	AGCTGGTTGTAGGTCTGCAC
