# Supplementary material for: Long-term restoration of auditory function in a DFNA2 mouse model by adenine base editing
Source: EMBO Mol Med. 2026 May 20;18(6):2293–321. doi: 10.1038/s44321-026-00433-5 (PMC13270111; doi:10.1038/s44321-026-00433-5)
Supplement: Supplementary file 4 — Table EV3 [file 44321_2026_433_MOESM4_ESM.xls]

## Sheet: Table legend
Table EV3. Primer sequences used for plasmid construction

## Sheet: Sheet2
ABEs and sgRNA construction
Primer ID	Sequence	Template(#Addgene)	Annotation
BSD-F	ATGGTCATAGCTGTTTCCTG	152990	Amplification of the BSD fragment
BSD-R	GGGAAACGCCTGGTATCTTT
ABEs-line-F	AGATACCAGGCGTTTCCC	136300;138489;138491;138492	Linearization of ABEs
ABEs-line-R	CAGGAAACAGCTATGAC
sgRNA1-F	GGGCTCTAGCTTTGCCCTGAGTTTTAGAGCTAGAAATAGCAAGTT	47511	Construction of sgRNA1 , sgRNA2 and human sgRNA1(sgRNAh1)
sgRNA2-F	TAGCTTTGCCCTGAAGGTCCGTTTTAGAGCTAGAAATAGCAAGTT		expression plasmids
sgRNAh1-F	AGGCTCCAGCTTTGCCCTGAGTTTTAGAGCTAGAAATAGCAAGTT
KLD-R	GGTGTTTCGTCCTTTCCA
Dual AAV plasmids construction
Primer ID	Sequence	Template(#Addgene)	Annotation
AAV-N-line-F	TGACTCGAACTCGCTTCC	137177	Linearization of original AAV N and C terminal plasmids
AAV-N-line-R	TGCCTGTCCTACGAGAC
AAV-C-line-F	ATTGCTGGCGATAAAGCC	137178
AAV-C-line-R	TAAGATCTGATAATCAACCTCTGG
AAV-ABE8e-N-frag-F	AGCGAGTTCGAGTCACCAAAGAAGAAGCGGAAAG	138489	Fragments of N-ABE8e and C-ABE8e
AAV-ABE8e-N-frag-R	CTCGTAGGACAGGCACTCGATTTTCTTGAAGTAGTCCT
AAV-ABE8e-C-frag-F	TTTATCGCCAGCAATTGCTTCGACTCCGTGG
AAV-ABE8e-C-frag-R	GATTATCAGATCTTAATGGTGATGGTGATGATGACC
C-sgRNA1-F	GGGCTCTAGCTTTGCCCTGAGTTTTAGAGCTAGAAATAGCAAGTT	pAAV-ABE8e-C	Introduction of sgRNA1 into AAV-ABE8e-C terminal plasmid
C-sgRNA1-R	GGTGTTTCGTCCTTTCCA
Construnction of Lenti-virus plasmids
Primer ID	Sequence	Template	Annotation
pLenti-line-F	AAGGATGCCAAATCAACCTCTGGATTACAAAATTTG	RT-pLenti-CopGFP-Puro	Linearization of Lenti-virus transfer plasmid
pLenti-line-R	AAGGAGGACAGGTGTTTCGTCCTTTCCACA
Fra-322-F	TGTCCTCCTTGTCACACTAC	Tissue lysate of KcnqG322S/G322S mouse	Amplification of G322S fragment from homozygous mutant mouse
Fra-322-R	TGGCATCCTTCTCTTCTCAA
