# Supplementary material for: Long-term restoration of auditory function in a DFNA2 mouse model by adenine base editing
Source: EMBO Mol Med. 2026 May 20;18(6):2293–321. doi: 10.1038/s44321-026-00433-5 (PMC13270111; doi:10.1038/s44321-026-00433-5)
Supplement: Supplementary file 5 — Table EV4 [file 44321_2026_433_MOESM5_ESM.xls]

## Sheet: Table legend
Table EV4. Acquisition parameters of ABR/DPOAE

## Sheet: Sheet2
ABR acquisition parameters
Presentation mode	Closed-field probe (right ear).
Electrode montage	Subcutaneous: reference at cranial vault between ears; recording at right pinna near mastoid; ground at dorsal rump.
Recording window	15 ms
Online/offline filtering	Bandpass 300 Hz–3 kHz.
Stimulus timing	3ms（1 ms rise + 1 ms plateau + 1 ms fall）
Stimulus repetition rate	21/s.
Averages per level	400 tone bursts averaged per level.
Artifact rejection	Enabled, threshold: 99% of full-scale.
Frequencies tested	7 frequencies: 4, 5.656, 8, 11.314, 16, 22.627, 32 kHz (half-octave; 4–32 kHz).
Level range & step size	5–90 dB SPL in 5 dB increments.
Threshold criterion	Minimum sound intensity producing a detectable ABR waveform (based on the averaged response).
DPOAE acquisition parameters
Presentation mode	Closed-field probe (right ear).
Primary tone ratio (f2/f1)	1.2
Primary levels (L1/L2)	L1−L2 = 10 dB SPL.
f2 frequencies tested	7 frequencies: 4, 5.656, 8, 11.314, 16, 22.627, 32 kHz (half-octave; 4–32 kHz).
Level range & step size	L2: 20–80 dB SPL in 10 dB increments (per f2).
DP component analyzed	2f1−f2
DPOAE threshold criterion	DPOAE response was 6 dB above the noise floor.
