# Supplementary material for: Long-term restoration of auditory function in a DFNA2 mouse model by adenine base editing
Source: EMBO Mol Med. 2026 May 20;18(6):2293–321. doi: 10.1038/s44321-026-00433-5 (PMC13270111; doi:10.1038/s44321-026-00433-5)
Supplement: Supplementary file 6 — Table EV5 [file 44321_2026_433_MOESM6_ESM.xls]

## Sheet: Table legend
Table EV5. Primer sequences used for Sanger and high-throughput sequencing

## Sheet: Sheet2
Cell level Sanger sequencing
Primer ID	sequence	Annotation
Cell-322-seq-F	ATGGACTATCATATGCTTACCGTA
Cell-322-seq-R	TGGCATCCTGCGCTTCTCAA
Tissue level Sanger sequencing
Primer ID	sequence	Annotation
mus-322-seq-DNA-F	CGTGAGCATCTGTGCAG	Annotation of mouse DNA fragment containing G322S mutation
mus-322-seq-DNA-R	GCTCCCTTTTCAGCTGTC
mus-322-seq-RNA-F	TTCGCCTTACTGGGCATCTC	Annotation of mouse RNA fragment containing G322S mutation
mus-322-seq-RNA-R	TCAAATAGGCCCGGCTTGTG
Cell level HTS
Primer ID	sequence	Annotation
Cell-barcode-F1	ACACTCTTTCCCTACACGACGCTCTTCCGATCTNNNNTTCTAACGATGGACTATCATATGCTTACCGTA	Amplification of the fist round PCR products from cell samples(containing barcode)
Cell-barcode-F2	ACACTCTTTCCCTACACGACGCTCTTCCGATCTNNNNCGCTCGTGATGGACTATCATATGCTTACCGTA
Cell-barcode-F3	ACACTCTTTCCCTACACGACGCTCTTCCGATCTNNNNTATCTACAATGGACTATCATATGCTTACCGTA
Cell-barcode-F4	ACACTCTTTCCCTACACGACGCTCTTCCGATCTNNNNCATTGTTGATGGACTATCATATGCTTACCGTA
Cell-barcode-F5	ACACTCTTTCCCTACACGACGCTCTTCCGATCTNNNNTGCCACCAATGGACTATCATATGCTTACCGTA
Cell-barcode-F6	ACACTCTTTCCCTACACGACGCTCTTCCGATCTNNNNGTGAATATATGGACTATCATATGCTTACCGTA
Cell-barcode-F7	ACACTCTTTCCCTACACGACGCTCTTCCGATCTNNNNACAGGCGCATGGACTATCATATGCTTACCGTA
Cell-barcode-F8	ACACTCTTTCCCTACACGACGCTCTTCCGATCTNNNNCATAGAGTATGGACTATCATATGCTTACCGTA
Cell-barcode-F9	ACACTCTTTCCCTACACGACGCTCTTCCGATCTNNNNTGCGAGACATGGACTATCATATGCTTACCGTA
Cell-barcode-F10	ACACTCTTTCCCTACACGACGCTCTTCCGATCTNNNNTCTCTACTATGGACTATCATATGCTTACCGTA
Cell-barcode-F11	ACACTCTTTCCCTACACGACGCTCTTCCGATCTNNNNCTCTCGTCATGGACTATCATATGCTTACCGTA
Cell-barcode-F12	ACACTCTTTCCCTACACGACGCTCTTCCGATCTNNNNCCAAGTCTATGGACTATCATATGCTTACCGTA
Cell-barcode-F13	ACACTCTTTCCCTACACGACGCTCTTCCGATCTNNNNTTGGACTCATGGACTATCATATGCTTACCGTA
Cell-barcode-F14	ACACTCTTTCCCTACACGACGCTCTTCCGATCTNNNNGCAGAATTATGGACTATCATATGCTTACCGTA
Cell-barcode-F15	ACACTCTTTCCCTACACGACGCTCTTCCGATCTNNNNATGAGGCCATGGACTATCATATGCTTACCGTA
Cell-barcode-F16	ACACTCTTTCCCTACACGACGCTCTTCCGATCTNNNNACTAAGATATGGACTATCATATGCTTACCGTA
Cell-barcode-F17	ACACTCTTTCCCTACACGACGCTCTTCCGATCTNNNNGTCGGAGCATGGACTATCATATGCTTACCGTA
Cell-barcode-F18	ACACTCTTTCCCTACACGACGCTCTTCCGATCTNNNNAGCCTCATATGGACTATCATATGCTTACCGTA
Cell-barcode-F19	ACACTCTTTCCCTACACGACGCTCTTCCGATCTNNNNGATTCTGCATGGACTATCATATGCTTACCGTA
Cell-barcode-F20	ACACTCTTTCCCTACACGACGCTCTTCCGATCTNNNNTCGTAGTGATGGACTATCATATGCTTACCGTA
Cell-barcode-F21	ACACTCTTTCCCTACACGACGCTCTTCCGATCTNNNNCTACGACAATGGACTATCATATGCTTACCGTA
Cell-universal-R1	TGGAGTTCAGACGTGTGCTCTTCCGATCTTGGCATCCTTCTCTTCTCAAA
Tissue level DNA HTS
Primer ID	sequence	Annotation
DNA-barcode-F1	ACACTCTTTCCCTACACGACGCTCTTCCGATCTNNNNTTCTAACGCACACTACCTACAGCCATG	Amplification of the fist round PCR products from cochlear DNA(containing barcode)
DNA-barcode-F2	ACACTCTTTCCCTACACGACGCTCTTCCGATCTNNNNCGCTCGTGCACACTACCTACAGCCATG
DNA-barcode-F3	ACACTCTTTCCCTACACGACGCTCTTCCGATCTNNNNTATCTACACACACTACCTACAGCCATG
DNA-barcode-F4	ACACTCTTTCCCTACACGACGCTCTTCCGATCTNNNNCATTGTTGCACACTACCTACAGCCATG
DNA-barcode-F5	ACACTCTTTCCCTACACGACGCTCTTCCGATCTNNNNTGCCACCACACACTACCTACAGCCATG
DNA-barcode-F6	ACACTCTTTCCCTACACGACGCTCTTCCGATCTNNNNGTGAATATCACACTACCTACAGCCATG
DNA-barcode-F7	ACACTCTTTCCCTACACGACGCTCTTCCGATCTNNNNACAGGCGCCACACTACCTACAGCCATG
DNA-barcode-F8	ACACTCTTTCCCTACACGACGCTCTTCCGATCTNNNNCATAGAGTCACACTACCTACAGCCATG
DNA-universal-R1	TGGAGTTCAGACGTGTGCTCTTCCGATCTAGGCTTGCCTAAGCATCGTG
Tissue level cDNA HTS
Primer ID	sequence	Annotation
RNA-universal-F1	ACACTCTTTCCCTACACGACGCTCTTCCGATCTNNNNTTCGCCTTACTGGGCATCTC	Amplification of the fist round PCR products from cochlear RNA(containing barcode)
RNA-barcode-R1	TGGAGTTCAGACGTGTGCTCTTCCGATCTAGCGCTAGTCAAATAGGCCCGGCTTGTG
RNA-barcode-R2	TGGAGTTCAGACGTGTGCTCTTCCGATCTGATATCGATCAAATAGGCCCGGCTTGTG
RNA-barcode-R3	TGGAGTTCAGACGTGTGCTCTTCCGATCTCGCAGACGTCAAATAGGCCCGGCTTGTG
RNA-barcode-R4	TGGAGTTCAGACGTGTGCTCTTCCGATCTTATGAGTATCAAATAGGCCCGGCTTGTG
RNA-barcode-R5	TGGAGTTCAGACGTGTGCTCTTCCGATCTACATAGCGTCAAATAGGCCCGGCTTGTG
RNA-barcode-R6	TGGAGTTCAGACGTGTGCTCTTCCGATCTGTGCGATATCAAATAGGCCCGGCTTGTG
RNA-barcode-R7	TGGAGTTCAGACGTGTGCTCTTCCGATCTCCAACAGATCAAATAGGCCCGGCTTGTG
RNA-barcode-R8	TGGAGTTCAGACGTGTGCTCTTCCGATCTTTGGTGAGTCAAATAGGCCCGGCTTGTG
RNA-barcode-R9	TGGAGTTCAGACGTGTGCTCTTCCGATCTAACCGCGGTCAAATAGGCCCGGCTTGTG
NGS-round2-F	AATGATACGGCGACCACCGAGATCTACACTCTTTCCCTACACGACGCTCTTCCGATCT	Amplification of the second round PCR products(containing index)
NGS-round2-R	CAAGCAGAAGACGGCATACGAGATACAGGCGCGTGACTGGAGTTCAGACGTGTGCTCTTCCGATCT
