# Supplementary material for: Long-term restoration of auditory function in a DFNA2 mouse model by adenine base editing
Source: EMBO Mol Med. 2026 May 20;18(6):2293–321. doi: 10.1038/s44321-026-00433-5 (PMC13270111; doi:10.1038/s44321-026-00433-5)
Supplement: Supplementary file 7 — Table EV6 [file 44321_2026_433_MOESM7_ESM.xls]

## Sheet: Table legend
Table EV6. Primer sequences used for off-target HTS analysis

## Sheet: Sheet2
Silicon prediction
Primer ID	Sequence	Annotation
OT1-F	ACACTCTTTCCCTACACGACGCTCTTCCGATCTNNNNCAGTGCCAGTCCTTAAATGGTG	Amplification of the fist round PCR products from cochlear/brain DNA(containing barcode)
OT1-R	TGGAGTTCAGACGTGTGCTCTTCCGATCTTTCTAACGTGCTGCCAAAACTTACTATGCTG
OT2-F	ACACTCTTTCCCTACACGACGCTCTTCCGATCTNNNNCTCGCACATGTCCCAGAGAG
OT2-R	TGGAGTTCAGACGTGTGCTCTTCCGATCTCGCTCGTGCAGCCTCCGTAAGTGACAGC
OT3-F	ACACTCTTTCCCTACACGACGCTCTTCCGATCTNNNNACCAGAAAGTCAGCAGCTTAGGAA
OT3-R	TGGAGTTCAGACGTGTGCTCTTCCGATCTTATCTACATGGCACAAACCTTGACTCAGAT
OT4-F	ACACTCTTTCCCTACACGACGCTCTTCCGATCTNNNNCCTCCGGGGTGTCTCTGTAG
OT4-R	TGGAGTTCAGACGTGTGCTCTTCCGATCTCATTGTTGGCTCCAGGTAGCTTCTAAGGC
OT5-F	ACACTCTTTCCCTACACGACGCTCTTCCGATCTNNNNATTCATAGATCCAGCTGCCTCC
OT5-R	TGGAGTTCAGACGTGTGCTCTTCCGATCTTGCCACCATCCCAGGGTTTCAGAGGCTTC
OT6-F	ACACTCTTTCCCTACACGACGCTCTTCCGATCTNNNNCTTCCTTCTGCCTAAGGTGCC
OT6-R	TGGAGTTCAGACGTGTGCTCTTCCGATCTGTGAATATGAGGATGGCCAGTTTGACGG
OT7-F	ACACTCTTTCCCTACACGACGCTCTTCCGATCTNNNNAACAAAGCACAGGCTACCCG
OT7-R	TGGAGTTCAGACGTGTGCTCTTCCGATCTACAGGCGCTGGAGGAGCAGCTCAGTGT
OT8-F	ACACTCTTTCCCTACACGACGCTCTTCCGATCTNNNNGCAAAGCATGGCTAGAATGGC
OT8-R	TGGAGTTCAGACGTGTGCTCTTCCGATCTCATAGAGTGGTGTTTTGAATCCAGTCCACA
OT9-F	ACACTCTTTCCCTACACGACGCTCTTCCGATCTNNNNTTTGCGGCAATGGTGTCCT
OT9-R	TGGAGTTCAGACGTGTGCTCTTCCGATCTTGCGAGACTCCCTTTTCCTTGTGCCTCT
OT10-F	ACACTCTTTCCCTACACGACGCTCTTCCGATCTNNNNTTCCAGGATAGAAAAATGGTGGA
OT10-R	TGGAGTTCAGACGTGTGCTCTTCCGATCTTCTCTACTGGCAGATTTTCATACGCCTCTAAT
Sites from GUIDE-seq
Primer ID	Sequence	Annotation
OT11-F	ACACTCTTTCCCTACACGACGCTCTTCCGATCTNNNNAAGCTGTGGGGGAAACAACA	Amplification of the fist round PCR products from cochlear/brain DNA(containing barcode)
OT11-R	TGGAGTTCAGACGTGTGCTCTTCCGATCTAGCGCTAGTGAACCTGGGTCTTGCCTTC
OT12-F	ACACTCTTTCCCTACACGACGCTCTTCCGATCTNNNNTAGCCCTAGTCTTGCTCCCC
OT12-R	TGGAGTTCAGACGTGTGCTCTTCCGATCTGATATCGACGTTGAGTCCCTCCACTGTC
NGS-round2-F	AATGATACGGCGACCACCGAGATCTACACTCTTTCCCTACACGACGCTCTTCCGATCT	Amplification of the second round PCR products(containing index)
NGS-round2-R	CAAGCAGAAGACGGCATACGAGATACAGGCGCGTGACTGGAGTTCAGACGTGTGCTCTTCCGATCT
