# Supplementary material for: Long-term restoration of auditory function in a DFNA2 mouse model by adenine base editing
Source: EMBO Mol Med. 2026 May 20;18(6):2293–321. doi: 10.1038/s44321-026-00433-5 (PMC13270111; doi:10.1038/s44321-026-00433-5)
Supplement: Supplementary file 9 — Source data Fig. 1 [file 44321_2026_433_MOESM9_ESM.zip]

Archive with 36 entries (31 files):
- Figure 1/
- Figure 1/1B-I/
- Figure 1/1B-I/ABR_DPOAE source data.xls
- Figure 1/1J/
- Figure 1/1J/WT-APEX-high-bar.tif
- Figure 1/1J/WT-APEX-high.tif
- Figure 1/1J/WT-APEX-low-bar.tif
- Figure 1/1J/WT-APEX-low.tif
- Figure 1/1J/WT-BASE-high.tif
- Figure 1/1J/WT-BASE-low.tif
- Figure 1/1J/WT-MID-high.tif
- Figure 1/1J/WT-MID-low.tif
- Figure 1/1J/het-apex-high.tif
- Figure 1/1J/het-apex-low.tif
- Figure 1/1J/het-base-high.tif
- Figure 1/1J/het-base-low.tif
- Figure 1/1J/het-mid-high.tif
- Figure 1/1J/het-mid-low.tif
- Figure 1/1J/hom-aepx-low.tif
- Figure 1/1J/hom-apex-high.tif
- Figure 1/1J/hom-base-high.tif
- Figure 1/1J/hom-base-low.tif
- Figure 1/1J/hom-mid-high.tif
- Figure 1/1J/hom-mid-low.tif
- Figure 1/1K/
- Figure 1/1K/1m-het-mid-merge.tif
- Figure 1/1K/1m-wt-base-merge.tif
- Figure 1/1K/1m-wt-mid-merge.tif
- Figure 1/1K/4w-het-apex-merge.tif
- Figure 1/1K/4w-het-base-merge.tif
- Figure 1/1K/4w-hom-apex-merge.tif
- Figure 1/1K/4w-hom-base-merge.tif
- Figure 1/1K/4w-hom-mid-merge.tif
- Figure 1/1K/4w-wt-APEX-merge.tif
- Figure 1/1L-M/
- Figure 1/1L-M/HCs counts.xls
