# Supplementary material for: Long-term restoration of auditory function in a DFNA2 mouse model by adenine base editing
Source: EMBO Mol Med. 2026 May 20;18(6):2293–321. doi: 10.1038/s44321-026-00433-5 (PMC13270111; doi:10.1038/s44321-026-00433-5)
Supplement: Supplementary file 9 — Source data Fig. 1 [file 44321_2026_433_MOESM9_ESM.zip › Figure 1/1B-I/ABR_DPOAE source data.xls]

## Sheet: Description
Figure 1B-I
Source data of ABR and DPOAE among figure 1B-I

## Sheet: 1B
frequency (k Hz)	Kcnq4+/+					Kcnq4+/G322S										Kcnq4G322S/G322S
4	25	30	35	35	35	65	70	70	80	75	70	70	65	65	70	85	100	65	70	90	85	70
5.656	25	30	20	25	20	60	50	60	65	65	55	60	55	50	55	75	75	60	65	80	80	70
8	15	20	15	10	20	50	50	55	65	55	55	55	60	55	55	75	80	65	75	80	80	70
11.314	10	10	10	10	15	45	45	50	55	50	50	50	50	50	45	65	75	60	70	75	70	70
16	10	10	10	25	15	30	40	55	40	50	45	45	45	50	40	70	75	65	75	70	75	65
22.627	20	20	15	15	25	35	45	50	40	55	35	35	45	45	35	75	70	70	70	75	80	75
32	15	10	10	10	30	20	35	40	35	45	25	25	25	30	30	65	70	65	65	70	70	65

## Sheet: 1C
frequency (k Hz)	Kcnq4+/+					Kcnq4+/G322S										Kcnq4G322S/G322S
4	40	30	30	30	30	70	70	80	90	100	75	85	100	100	70	90	100	100	100	100	100
5.656	35	25	20	20	30	60	65	65	70	80	60	65	100	85	60	80	85	90	90	85	80
8	30	20	15	20	20	60	60	60	65	85	65	65	85	85	60	75	80	85	85	80	80
11.314	15	15	20	5	10	55	55	60	65	80	60	60	85	80	55	70	75	85	85	75	75
16	15	15	15	10	15	50	55	50	65	85	55	60	70	85	50	70	80	80	90	70	70
22.627	20	20	20	15	15	55	50	50	65	80	50	60	90	80	55	70	100	80	100	75	65
32	25	20	20	20	15	35	45	35	55	70	40	50	100	75	45	70	100	80	100	70	75

## Sheet: 1D
frequency (k Hz)	Kcnq4+/+					Kcnq4+/G322S							Kcnq4G322S/G322S
4	30	25	35	40	30	100	80	100	80	100	100	100	80	100	100	100	100	100
5.656	15	10	25	35	20	90	70	100	60	100	100	100	70	100	100	80	100	100
8	10	15	20	30	20	90	60	100	60	100	100	100	80	100	100	80	100	100
11.314	15	10	30	20	15	80	55	100	60	100	100	80	70	100	100	80	100	100
16	10	10	20	15	10	80	50	100	60	100	85	100	75	100	100	70	100	100
22.627	10	10	25	10	10	80	45	85	55	100	100	100	75	100	100	80	100	100
32	10	30	20	20	20	80	35	75	35	90	100	100	75	100	100	75	80	100

## Sheet: 1E
frequency (k Hz)	Kcnq4+/+					Kcnq4+/G322S						Kcnq4G322S/G322S
4	20	25	30	30	35	85	100	100	100	100	100	100	100	100	100	100	100
5.656	20	20	25	25	20	70	100	100	100	100	100	100	80	90	100	100	100
8	25	25	20	20	15	70	100	100	100	100	100	100	80	75	100	100	100
11.314	10	15	15	15	10	65	100	85	100	100	100	100	75	75	100	100	100
16	10	10	10	10	15	60	100	90	100	100	100	100	75	75	100	100	80
22.627	10	15	15	10	15	55	100	100	100	85	100	100	80	80	100	100	100
32	25	25	15	15	10	35	100	80	100	100	100	100	80	85	100	100	100

## Sheet: 1F
frequency (k Hz)	Kcnq4G322S/G322S						Kcnq4+/G322S										Kcnq4+/+
4	90	90	70	90	90	90	80	90	90	80	90	90	90	80	90	70	50	50	50	50	50
5.656	90	80	70	70	90	90	60	80	90	60	60	80	90	80	90	70	50	50	50	50	50
8	90	80	70	70	90	70	70	60	80	60	70	60	60	70	70	60	50	30	50	40	50
11.314	60	80	70	70	90	70	50	60	60	60	70	80	50	70	60	60	40	40	20	40	30
16	60	80	90	70	70	70	60	50	60	60	60	70	60	60	60	60	30	30	20	30	30
22.627	80	70	80	70	90	70	60	60	60	70	70	80	60	70	60	70	50	30	40	30	40
32	80	60	60	60	90	80	60	50	50	50	60	80	60	80	60	50	40	40	50	50	50

## Sheet: 1G
frequency (k Hz)	Kcnq4G322S/G322S						Kcnq4+/G322S										Kcnq4+/+
4	90	90	60	80	60	90	90	80	90	90	90	80	90	80	80	80	50	50	50	50	50
5.656	80	90	60	80	60	90	90	80	80	80	80	90	70	60	90	90	50	50	50	50	50
8	90	80	60	60	70	60	90	80	80	70	80	70	70	60	60	70	30	30	50	50	50
11.314	90	80	70	60	60	70	80	70	80	70	80	80	70	60	50	70	20	40	30	30	30
16	90	80	60	60	60	60	80	70	70	50	60	60	70	60	60	60	30	30	50	20	30
22.627	90	90	70	70	70	70	80	80	80	60	60	80	80	70	60	60	40	50	40	30	40
32	90	80	60	60	60	70	60	60	80	60	60	80	60	50	60	60	40	40	40	60	50

## Sheet: 1H
frequency (k Hz)	Kcnq4G322S/G322S						Kcnq4+/G322S									Kcnq4+/+
4	60	90	90	90	90	90	90	80	80	90	90	90	90	90	90	60	50	60	60	50
5.656	60	80	80	90	90	90	90	80	80	90	90	90	90	90	90	50	60	60	50	50
8	60	70	90	80	90	90	70	60	70	90	80	70	90	90	90	30	30	50	40	50
11.314	60	90	90	90	90	90	90	60	70	90	70	70	90	90	90	40	40	40	40	40
16	60	80	90	90	90	90	90	70	60	90	80	70	90	90	90	30	30	30	40	40
22.627	60	90	90	90	90	90	70	90	60	90	90	80	90	90	90	40	50	40	30	40
32	60	80	90	70	90	90	90	80	50	70	60	80	90	80	80	50	70	50	50	50

## Sheet: 1I
frequency (k Hz)	Kcnq4G322S/G322S						Kcnq4+/G322S							Kcnq4+/+
4	80	90	90	90	90	90	90	90	80	90	90	90	90	50	50	60	60	60
5.656	90	80	90	90	90	80	90	70	90	80	90	80	90	50	50	50	60	60
8	90	70	70	80	80	80	80	60	90	90	80	80	70	30	30	40	60	50
11.314	90	70	90	80	90	80	80	60	90	80	60	60	80	20	40	30	40	40
16	80	60	70	80	90	90	60	60	80	90	80	60	90	30	50	20	30	30
22.627	70	60	80	90	80	80	80	70	70	80	70	80	80	40	50	30	30	40
32	60	60	90	90	90	80	50	70	60	80	80	90	80	50	60	40	60	60
