# Supplementary material for: Long-term restoration of auditory function in a DFNA2 mouse model by adenine base editing
Source: EMBO Mol Med. 2026 May 20;18(6):2293–321. doi: 10.1038/s44321-026-00433-5 (PMC13270111; doi:10.1038/s44321-026-00433-5)
Supplement: Supplementary file 9 — Source data Fig. 1 [file 44321_2026_433_MOESM9_ESM.zip › Figure 1/1L-M/HCs counts.xls]

## Sheet: Description
Figure 1L-M
Hair cells counts of L(IHCs) and M(OHCs)

## Sheet: 1L
turns	Kcnq4+/+			Kcnq4+/G322S			Kcnq4G322S/G322S
Apex	11.046	12.624	12.624	12.098	11.046	11.572	11.572	11.046	11.572
Mid	12.098	13.15	13.676	12.098	12.098	12.624	11.572	12.624	12.624
Base	11.572	11.046	11.046	11.572	11.572	10.52	11.046	11.046	11.046

## Sheet: 1M
turns	Kcnq4+/+			Kcnq4+/G322S			Kcnq4G322S/G322S
Apex	36.82	41.554	39.976	21.566	22.092	16.832	19.462	19.462	15.254
Mid	38.398	39.976	41.554	14.728	16.306	16.832	8.416	6.838	7.89
Base	33.138	31.56	34.19	29.456	32.612	30.508	11.046	10.52	8.942
