# Supplementary material for: Long-term restoration of auditory function in a DFNA2 mouse model by adenine base editing
Source: EMBO Mol Med. 2026 May 20;18(6):2293–321. doi: 10.1038/s44321-026-00433-5 (PMC13270111; doi:10.1038/s44321-026-00433-5)
Supplement: Supplementary file 10 — Source data Fig. 2 [file 44321_2026_433_MOESM10_ESM.zip]

Archive with 3 entries (1 files):
- Figure 2/2D-F/
- Figure 2/2D-F/in vitro editing efficiency.xls
- Figure 2/
