# Supplementary material for: Long-term restoration of auditory function in a DFNA2 mouse model by adenine base editing
Source: EMBO Mol Med. 2026 May 20;18(6):2293–321. doi: 10.1038/s44321-026-00433-5 (PMC13270111; doi:10.1038/s44321-026-00433-5)
Supplement: Supplementary file 10 — Source data Fig. 2 [file 44321_2026_433_MOESM10_ESM.zip › Figure 2/2D-F/in vitro editing efficiency.xls]

## Sheet: Description
Figure 2D-F
in vitro editing efficiency in different groups

## Sheet: 2D
sites	ABE8.20-m			ABE8e			NG-ABE8e			CP1028-ABE8e			ABEmax			ABEmaxCP1041			Blank
A8	26.1	24	26.2	49.9	45.9	47.4	29.1	25.3	17	40.5	41.2	43.3	5.9	7	5.7	5.5	5.9	5	0.32	0.27	0.3
A20	0.02	0.02	0.02	0.02	0.02	0.03	0.03	0.02	0.02	0	0	0	0	0.02	0.03	0.02	0.03	0.03	0.03	0	0

## Sheet: 2E
sites	ABE8.20-m			ABE8e			NG-ABE8e			CP1028-ABE8e			ABEmax			ABEmaxCP1041			Blank
A2	2.21	2.27	2.39	5.2	5.7	5.5	3.05	2.98	2.9	7.1	10.2	8.8	0.57	0.78	0.47	0.57	0.66	0.92	0.32	0.27	0.3
A14	0.13	0.13	0.11	0.4	0.19	0.31	0.29	0.22	0.23	3.89	4.73	4.5	0.11	0.09	0.12	2.59	3.26	2.45	0.03	0	0
A15	0.06	0	0.03	0.03	0.02	0.15	0.27	0.15	0.15	2.8	5	3.37	0.07	0.08	0.07	2.8	2.4	2.2	0.06	0.05	0.03

## Sheet: 2F
sites	ABE8e single			ABE8e double			Blank
A8	49.9	45.9	47.4	34.5	39.4	39.1	0.19	0.24	0.32
A20	0.02	0.02	0.03	0.05	0.05	0.05	0.02	0.03	0.03
