# Supplementary material for: Long-term restoration of auditory function in a DFNA2 mouse model by adenine base editing
Source: EMBO Mol Med. 2026 May 20;18(6):2293–321. doi: 10.1038/s44321-026-00433-5 (PMC13270111; doi:10.1038/s44321-026-00433-5)
Supplement: Supplementary file 11 — Source data Fig. 3 [file 44321_2026_433_MOESM11_ESM.zip]

Archive with 5 entries (2 files):
- Figure 3/3B-C/
- Figure 3/3B-C/Editing efficiency in Hom.xls
- Figure 3/3D/
- Figure 3/3D/Safety evaluation of AAV injection.xls
- Figure 3/
