# Supplementary material for: Long-term restoration of auditory function in a DFNA2 mouse model by adenine base editing
Source: EMBO Mol Med. 2026 May 20;18(6):2293–321. doi: 10.1038/s44321-026-00433-5 (PMC13270111; doi:10.1038/s44321-026-00433-5)
Supplement: Supplementary file 11 — Source data Fig. 3 [file 44321_2026_433_MOESM11_ESM.zip › Figure 3/3B-C/Editing efficiency in Hom.xls]

## Sheet: Description
Figure 3B-C
Editing efficiency evaluation of hom injected with high/low dose on DNA or RNA level

## Sheet: 3B
Hom high dose injected	Hom low dose injected	Hom uninjected
11.5	19.4	1.1
30.6	23.9	0.98
37.1	20.2	0.66
39.8	25.3	0.65

## Sheet: 3C
Hom high dose injected	Hom low dose injected	Hom uninjected
42.2	27.7	2.76
40.7	25.6	3
50.5	25.1	2.55
42.9	20.9
