# Supplementary material for: Long-term restoration of auditory function in a DFNA2 mouse model by adenine base editing
Source: EMBO Mol Med. 2026 May 20;18(6):2293–321. doi: 10.1038/s44321-026-00433-5 (PMC13270111; doi:10.1038/s44321-026-00433-5)
Supplement: Supplementary file 11 — Source data Fig. 3 [file 44321_2026_433_MOESM11_ESM.zip › Figure 3/3D/Safety evaluation of AAV injection.xls]

## Sheet: Description
Figure 3D
Safety evaluation following AAV injection

## Sheet: 3D
frequency (k Hz)	injected			uninjected
4	30	35	35	30	30	35
5.656	25	30	25	20	25	20
8	10	25	20	20	20	15
11.314	10	15	15	5	15	10
16	10	10	10	10	10	15
22.627	10	10	10	15	15	15
32	10	15	15	20	15	10
