# Supplementary material for: Long-term restoration of auditory function in a DFNA2 mouse model by adenine base editing
Source: EMBO Mol Med. 2026 May 20;18(6):2293–321. doi: 10.1038/s44321-026-00433-5 (PMC13270111; doi:10.1038/s44321-026-00433-5)
Supplement: Supplementary file 12 — Source data Fig. 4 [file 44321_2026_433_MOESM12_ESM.zip]

Archive with 7 entries (3 files):
- Figure 4/
- Figure 4/4A-H/
- Figure 4/4A-H/ABR and DPOAE source data.xls
- Figure 4/4J/
- Figure 4/4J/Longitudinal ABR threshold analysis.xls
- Figure 4/4K-L/
- Figure 4/4K-L/source data of amplitude and latency.xls
