# Supplementary material for: Long-term restoration of auditory function in a DFNA2 mouse model by adenine base editing
Source: EMBO Mol Med. 2026 May 20;18(6):2293–321. doi: 10.1038/s44321-026-00433-5 (PMC13270111; doi:10.1038/s44321-026-00433-5)
Supplement: Supplementary file 12 — Source data Fig. 4 [file 44321_2026_433_MOESM12_ESM.zip › Figure 4/4A-H/ABR and DPOAE source data.xls]

## Sheet: Description
Figure 4A-H
ABR and DPOAE assessment in het mice treated with high/low dose at different time points

## Sheet: 4A
frequency (k Hz)	low dose injected																					uninjected														high dose injected
4	60	100	70	65	65	65	60	65	80	70	75	70	75	60	80	65	75	75	70	65	70	70	70	70	75	75	60	75	80	60	65	65	75	65	65	50	45	65	55	40	65	70	50	60	60	65	55	60	65
5.656	50	100	65	55	55	55	50	60	65	50	60	65	65	50	60	55	65	70	50	55	55	60	60	60	65	65	50	60	60	55	55	55	55	55	50	40	35	45	45	35	45	50	35	50	40	50	60	50	55
8	45	65	60	55	60	55	45	55	60	40	55	55	60	45	60	55	55	60	40	55	60	60	60	60	65	70	50	50	55	50	60	60	45	45	50	40	35	40	45	40	35	50	35	50	30	45	45	60	45
11.314	45	50	55	50	55	50	45	50	55	25	50	45	50	50	55	45	50	45	35	55	45	55	60	55	60	60	45	50	45	50	50	55	40	40	50	30	35	50	40	30	40	35	30	50	25	40	45	20	45
16	35	50	50	45	45	45	45	45	55	25	35	40	40	35	50	30	45	45	30	50	35	55	55	55	60	55	35	35	30	35	40	45	40	40	50	35	30	40	40	30	35	40	20	35	30	25	40	20	35
22.627	35	45	45	45	35	45	50	45	50	25	40	35	45	30	45	30	45	50	40	45	40	50	55	55	55	55	25	35	40	30	40	35	35	40	40	35	40	40	30	15	45	30	25	35	35	25	20	20	25
32	35	35	45	80	35	55	40	40	40	20	30	30	40	25	45	30	35	50	35	30	35	45	50	50	50	60	25	35	25	30	40	25	35	30	35	35	30	30	60	25	40	20	25	25	45	25	20	20	20
[truncated: 5 more columns]

## Sheet: 4B
frequency (k Hz)	low dose injected																					uninjected														high dose injected
4	70	70	75	70	80	75	65	75	65	85	65	75	85	65	75	85	80	70	80	75	60	100	100	90	80	90	60	60	70	100	70	85	100	100	100	75	60	65	70	65	60	90	70	70	75	80	75	75	75
5.656	65	65	60	55	70	55	55	65	55	70	55	65	65	55	60	70	60	65	75	65	50	85	90	80	75	85	50	55	65	100	55	70	100	90	90	60	45	50	65	55	55	70	45	60	60	70	60	60	55
8	60	60	55	55	60	55	55	60	55	60	60	65	60	60	60	60	60	60	75	60	55	80	85	65	80	85	60	55	65	100	60	55	100	90	100	55	55	35	50	55	50	60	55	60	60	65	60	60	55
11.314	50	55	55	50	55	50	50	55	55	60	50	60	55	55	55	55	55	50	70	55	50	70	80	60	70	80	55	50	60	100	55	55	90	80	100	50	50	45	55	50	50	60	55	55	55	55	55	45	55
16	55	50	50	45	55	50	50	55	50	60	55	55	40	45	55	50	55	45	65	55	50	75	85	60	75	80	45	45	65	100	50	60	80	80	100	45	35	50	55	40	50	50	55	40	55	50	60	45	50
22.627	40	45	45	40	65	40	40	55	45	50	55	60	35	50	60	55	60	45	75	55	30	80	85	75	80	85	35	35	60	100	45	60	65	80	100	40	35	40	60	30	45	45	30	35	50	40	45	45	45
32	35	45	35	30	55	35	25	50	35	50	40	55	35	45	35	55	70	30	70	55	25	80	85	90	75	100	25	30	60	90	25	50	100	85	100	35	35	50	50	30	20	35	25	35	50	30	35	35	35
[truncated: 5 more columns]

## Sheet: 4C
frequency (k Hz)	low dose injected																uninjected													high dose injected												wt
4	70	75	65	75	65	65	100	85	75	80	75	75	85	100	100	75	100	100	100	100	100	100	100	100	100	100	100	100	100	80	100	90	100	100	100	100	100	100	100	90	85	35	35	30	30	35
5.656	60	60	60	60	60	55	100	55	60	70	55	60	70	100	80	60	100	100	100	100	100	100	100	100	100	100	100	100	100	75	100	70	80	80	100	100	100	100	100	75	75	30	25	20	30	25
8	60	60	65	55	60	55	100	60	55	65	55	60	70	100	75	55	100	100	100	100	100	100	90	100	100	100	100	100	100	65	100	75	75	70	100	100	100	100	100	70	75	25	25	15	25	25
11.314	60	55	60	60	55	50	100	55	50	65	55	55	70	90	75	50	100	100	100	85	100	90	85	100	100	100	100	100	100	60	100	65	65	70	100	100	100	100	100	60	65	15	20	15	20	15
16	50	60	55	55	50	55	100	55	55	65	45	50	60	100	75	55	100	100	100	85	85	80	100	100	100	100	100	100	100	55	100	60	70	70	100	100	100	100	100	60	60	15	20	10	20	10
22.627	50	60	55	50	45	30	100	40	45	65	50	45	75	85	75	45	100	100	100	100	100	100	85	100	100	100	100	100	100	50	100	50	55	60	100	100	100	100	100	55	45	20	25	15	20	25
32	40	40	55	35	40	35	100	30	35	60	40	40	65	75	65	35	100	100	100	100	90	100	90	100	100	100	100	100	100	45	75	50	45	65	100	100	100	100	100	55	40	35	35	25	45	30

## Sheet: 4D
frequency (k Hz)	low dose injected																high dose injected												uninjected									wt
4	75	85	90	75	100	100	100	100	100	100	100	100	100	85	75	75	100	100	85	100	85	100	100	100	100	100	100	100	100	100	100	100	100	100	100	100	100	50	45	45	45	40
5.656	65	65	75	60	100	85	100	80	80	100	100	100	100	70	60	60	100	100	75	100	75	100	100	100	100	100	100	100	100	100	100	100	100	100	100	100	100	35	35	35	25	30
8	60	65	75	60	100	85	100	80	80	100	80	100	100	65	60	60	100	100	75	100	80	100	100	100	100	100	100	100	100	100	100	100	100	100	100	100	100	25	30	35	25	30
11.314	55	60	75	60	100	80	100	75	75	100	80	100	100	60	60	55	100	100	70	100	75	100	100	100	100	100	100	100	100	100	100	100	100	100	100	100	100	30	20	30	25	25
16	55	60	70	55	100	80	100	70	75	100	75	100	100	55	60	55	100	100	70	100	70	100	100	100	100	100	100	100	100	100	100	100	100	100	100	100	100	20	20	20	25	25
22.627	50	65	60	45	100	80	100	75	80	100	70	100	100	60	60	55	100	100	75	100	65	100	100	100	100	100	100	100	100	100	100	100	100	100	100	100	100	20	20	15	20	20
32	45	50	65	30	100	90	100	75	75	100	70	100	100	60	50	45	100	100	65	100	60	100	100	100	100	100	100	100	100	100	100	100	100	100	100	100	100	30	55	50	40	35

## Sheet: 4E
frequency (k Hz)	high dose injected														low dose injected																					uninjected
4	80	80	70	90	90	80	70	80	80	90	70	90	70	90	80	80	80	70	90	80	90	90	90	90	90	90	90	80	80	70	80	90	80	90	90	90	90	90	80	90	90	80	80	90	80	90	90	70	90
5.656	70	80	70	70	70	70	70	80	70	60	60	70	60	80	70	70	80	90	60	60	60	60	70	70	70	80	70	70	70	60	80	70	70	70	90	80	70	80	70	80	70	80	70	80	60	80	80	70	80
8	50	60	60	50	70	50	60	70	50	60	60	60	50	50	70	50	60	60	70	60	60	70	60	70	60	70	70	70	60	60	60	60	70	60	60	70	60	60	60	60	60	70	70	80	70	70	70	60	80
11.314	50	70	50	50	50	60	60	60	60	60	60	60	60	60	50	80	60	60	60	50	60	70	60	70	60	60	60	60	60	70	60	60	60	60	60	60	80	50	60	60	60	70	70	60	60	70	60	60	60
16	40	60	60	60	50	50	40	60	50	60	50	50	60	60	60	80	60	60	60	60	60	60	60	70	70	60	60	70	60	60	70	60	60	60	60	60	70	60	60	60	60	70	60	60	60	60	60	60	60
22.627	60	60	60	60	60	50	80	50	60	70	60	60	60	60	50	80	60	70	60	60	60	60	60	70	80	60	80	80	60	70	60	60	60	60	60	70	70	70	70	70	60	70	70	60	60	60	60	60	60
32	50	60	80	60	60	40	60	60	60	60	60	60	60	60	60	60	60	60	60	60	60	60	60	60	60	60	60	60	60	70	60	70	60	60	60	60	80	60	50	60	50	80	60	80	60	60	60	50	50
[truncated: 5 more columns]

## Sheet: 4F
frequency (k Hz)	high dose injected														uninjected														low dose injected
4	90	90	60	70	70	50	90	90	90	90	90	90	70	90	80	90	90	90	90	90	70	70	80	60	80	70	70	70	80	90	90	80	80	80	90	70	70	80	60	50	50	50	60	80	60	60	80	60	60
5.656	60	50	60	70	60	50	80	60	70	70	90	80	70	90	70	80	80	90	80	70	70	70	80	60	80	80	70	60	70	70	80	70	90	70	90	70	60	70	60	50	50	50	50	70	60	60	70	70	60
8	60	60	50	50	60	50	70	70	50	60	90	60	70	90	80	80	90	90	70	70	60	70	70	60	90	80	80	60	60	50	70	80	70	70	60	70	60	70	60	60	70	60	70	70	60	60	80	70	60
11.314	60	60	50	50	50	50	60	50	70	60	70	70	70	70	90	80	90	90	70	70	70	70	80	60	80	70	70	60	70	60	60	70	70	70	70	70	70	60	60	60	60	60	60	60	60	60	60	60	70
16	60	60	50	50	50	60	60	50	50	60	70	70	50	60	80	70	90	90	80	70	60	60	80	60	60	60	60	60	70	60	60	60	70	70	60	60	60	70	60	50	50	50	60	60	70	70	60	70	80
22.627	70	70	50	50	50	60	60	50	50	60	60	70	60	80	80	80	90	90	70	70	70	60	70	60	60	70	60	60	70	80	60	70	80	80	70	50	50	70	60	60	40	50	40	60	50	60	60	70	60
32	50	50	40	40	50	60	60	50	50	60	60	60	60	70	90	80	90	90	60	80	60	70	80	50	50	60	60	70	60	50	50	50	60	50	60	40	60	60	50	40	40	60	40	60	50	60	60	50	60
[truncated: 5 more columns]

## Sheet: 4G
frequency (k Hz)	low dose injected																uninjected													high dose injected												wt
4	90	90	90	90	90	80	90	90	90	90	90	90	90	80	90	90	90	90	90	90	90	90	90	90	90	90	90	90	90	80	90	80	90	90	90	90	90	90	90	90	90	60	60	50	60	60
5.656	90	90	60	80	90	80	70	60	90	90	90	90	80	90	90	60	90	90	90	90	90	90	90	90	90	80	90	90	90	90	90	80	90	90	90	90	90	90	90	80	90	50	50	50	50	60
8	90	70	60	60	90	60	90	70	80	90	80	80	90	90	90	60	90	90	90	90	90	90	90	90	90	90	90	90	90	90	80	80	90	90	90	90	90	90	90	60	90	50	40	50	40	40
11.314	60	50	50	60	70	70	70	60	70	80	70	70	80	80	80	60	90	80	90	90	90	90	90	90	80	90	90	90	90	80	90	70	80	70	90	90	90	90	90	70	70	40	40	30	30	40
16	60	60	60	60	70	60	80	60	60	60	60	70	80	90	60	70	90	90	90	90	80	80	90	90	90	90	90	90	90	80	90	60	80	80	90	90	90	90	90	70	60	40	30	30	30	30
22.627	70	60	60	50	80	70	80	70	70	80	80	60	70	80	60	70	90	90	90	90	90	90	90	90	90	80	90	90	90	80	90	70	80	80	90	90	90	90	90	60	60	50	30	50	40	50
32	60	60	70	40	90	60	60	60	70	60	70	60	60	80	80	60	90	80	90	90	90	90	80	90	80	80	80	80	90	70	90	60	90	60	90	90	90	90	90	80	60	60	50	50	60	60

## Sheet: 4H
frequency (k Hz)	low dose injected																high dose injected												uninjected									wt
4	90	90	90	90	90	90	90	90	70	90	90	90	90	90	90	90	90	90	90	90	90	90	90	90	90	90	90	90	90	90	90	90	90	90	90	90	90	60	60	60	60	60
5.656	90	90	80	90	90	90	90	90	70	90	90	90	90	90	90	90	90	90	90	90	90	90	90	90	90	90	90	90	90	90	90	90	90	90	90	90	90	60	60	60	50	60
8	90	90	80	90	80	90	90	80	70	70	90	90	90	90	90	70	90	90	90	90	80	90	90	90	90	90	90	90	90	90	90	90	90	90	90	90	90	50	50	50	60	50
11.314	90	70	80	90	70	90	90	80	70	70	90	90	90	90	90	90	90	90	90	90	80	90	90	90	90	90	90	90	90	90	90	90	90	90	90	90	90	40	50	40	40	40
16	90	60	80	80	60	90	90	80	70	60	90	90	90	90	60	60	90	90	80	90	90	90	90	90	90	90	90	90	90	90	90	90	90	90	90	90	90	40	40	30	30	30
22.627	90	70	70	80	70	90	90	90	80	70	90	80	90	90	70	70	90	90	80	90	80	90	90	90	90	90	90	90	90	90	90	90	90	90	90	90	90	50	50	50	50	50
32	90	70	80	80	60	90	90	90	80	60	90	80	90	90	80	80	90	90	80	90	80	90	90	90	90	90	90	90	90	90	90	90	90	90	90	90	90	60	60	60	60	60
