# Supplementary material for: Long-term restoration of auditory function in a DFNA2 mouse model by adenine base editing
Source: EMBO Mol Med. 2026 May 20;18(6):2293–321. doi: 10.1038/s44321-026-00433-5 (PMC13270111; doi:10.1038/s44321-026-00433-5)
Supplement: Supplementary file 12 — Source data Fig. 4 [file 44321_2026_433_MOESM12_ESM.zip › Figure 4/4J/Longitudinal ABR threshold analysis.xls]

## Sheet: Description
Figure 4J
Longitudinal ABR threshold analysis across treatment groups

## Sheet: 4J
time points	high dose injected														low dose injected																					uninjected
4w	43.57	37.86	35.71	39.29	35.71	42.14	31.43	45	43.57	37.86	30.71	41.43	44.29	40.71	48.57	43.57	42.14	52.86	44.29	56.43	48.57	36.43	51.43	49.29	50.71	50	53.57	42.86	52.86	47.86	55.71	56.43	57.86	56.43	63.57	48.57	48.57	47.86	50	45	48.57	46.43	44.29	41.43	56.43	61.43	58.57	57.86	62.86
8w	55.71	50.71	47.14	51.43	47.86	52.86	46.43	52.14	57.86	47.86	45	55.71	57.86	58.57	54.29	49.29	48.57	60	52.14	61.43	53.57	45.71	55.71	53.57	53.57	53.57	57.14	51.43	59.29	51.43	62.14	62.14	62.86	62.86	72.86	63.57	74.29	62.14	76.43	86.43	86.43	47.14	51.43	47.14	87.14	98.57	81.43	90.71	98.57
12w	52.14	53.57	52.14	57.86	47.86	55	63.57	70	92.86	55.71	52.86	59.29	96.43		55	40	40	70.71	49.29	90.71	54.29	37.14	55	55.71	55.71	60	62.86	49.29	77.14	51.43	97.86	100	100	100		97.14	98.57	52.14	98.57	90.71	95.71	49.29	50.71	55	100	100	100	100
16w	50.71	57.14	55	72.86	48.57	59.29	94.29	100	100	62.86	56.43	88.57	100		55	49.29	50	68.57	52.86	81.43	54.29	45.71	59.29	60	60.71	65	65.71	52.14	73.57	54.29	92.14	100				100	100	98.57	100	100	100	65.71	93.57	98.57	100	100	100	100
20w	63.57	70	65.71	100	61.43	73.57	100	100	100	96.43	66.43	100			55.71	53.57	53.57	77.86	53.57	100	55	49.29	55.71	58.57	59.29	67.14	70.71	53.57	92.86	54.29						100	100	95.71	100	100	100	92.86	95.71	96.43	100	100	100	100
24w	59.29	100	61.43	100	52.86	100	100	100	100	100	98.57	100			58.57	51.43	52.14	78.57	52.86	100	54.29	49.29	60	60.71	64.29	71.43	77.86	52.86	80.71	53.57						100	100	100	100	100	100	100	100	100	100
28w	73.57	100	97.86	100	67.86	100	100	100	100	100	100	100			57.14	52.86	55	97.14	55.71	100	56.43	51.43	60.71	61.43	67.14	72.14	76.43	55.71	100	56.43						100	100	100	100	100	100	100	100	100
32w	73.57	100	100	100	72.86	100	100	100	100	100	100	100			79.29	57.86	57.86	100	64.29	100	72.86	55	80.71	82.14	85.71	100	100	60.71	100	65						100	100	100	100	100	100	100	100	100
36w	100	100	100	100	74.29	100	100	100	100	100	100	100			93.57	79.29	82.14	100	83.57	100	85	77.14	98.58	100	100	100	100	83.57	100	84.29						100	100	100	100	100	100	100	100	100
