# Supplementary material for: Long-term restoration of auditory function in a DFNA2 mouse model by adenine base editing
Source: EMBO Mol Med. 2026 May 20;18(6):2293–321. doi: 10.1038/s44321-026-00433-5 (PMC13270111; doi:10.1038/s44321-026-00433-5)
Supplement: Supplementary file 12 — Source data Fig. 4 [file 44321_2026_433_MOESM12_ESM.zip › Figure 4/4K-L/source data of amplitude and latency.xls]

## Sheet: Description
Figure 4K-L
The amplitude and latency analyses of different groups at 8 weeks

## Sheet: 4K
frequency (k Hz)	untreated														low dose treated																			high dose treated
4	7.343	7.131	12.904	83.966	204.642	1695.65	1330.83	489.28	162.926	157.152	131.487	122.084	182.504	56.096	1045.59	1177.23	779.31	1012.52	699.438	1205.22	1033.14	995.224	1500.72	1266.12	1630.24	1046.91	1798.76	1272.01	623.942	1000.44	1757.92	957.16	789.603	734.674	1156.42	1079.18	562.045	1374.89	754.28	99.639	626.414	856.508	738.127
5.656	180.62	314.714	321.621	75.785	95.905	1545.82	1365.11	1051.97	133.451	784.78	101.269	106.703	21.647	429.075	1254.84	1574.59	994.19	1494.41	747.776	1560.35	1024.71	1560.19	1086.36	1223.33	1447.74	741.594	1557.92	1773.33	1724.39	1881.89	1800.06	1179.36	1206.62	697.402	1005.63	1044.75	860.237	1572.52	1331.03	625.812	996.964	952.034	1756.04
8	298.417	700.138	199.108	82.173	106.837	1245.42	1178.83	1835.28	160.342	902.298	221.967	142.817	134.158	269.194	1348.56	1728.38	1346.25	1438.13	1479.15	1761.21	1853.77	1607.43	1331.21	2013.66	2499.29	895.101	1659.07	2967.47	1487.48	1764.33	2194.67	946.088	1179.92	883.243	1586.34	1176.46	625.553	1748.16	1774.33	978.255	929.224	820.405	1536.27
11.314	138.585	301.176	330.93	233.715	275.685	2592.78	1747.12	2282.01	33.414	1580.41	111.514	66.913	390.863	482.356	1672.27	1975.71	1226.03	2009.52	2210.72	2145.56	1731.59	2046.46	2043.26	2232.87	1906.69	1074.87	2393.78	2599.91	1008.89	1901.54	2371.28	1635.08	1499.69	1146.11	2209.54	1071.75	1165.19	1192.58	2350.25	1631.53	1239.61	858.501	2358.93
16	423.211	327.21	193.827	137.795	288.591	2596.69	2188.49	2030.04	112.886	1213.46	168.349	146.85	249.45	254.427	1379.76	1854.38	2151.94	1490.98	1713.09	1880.89	1427.54	2594.21	1636.51	1433.07	1869.2	1861.59	2544.7	2012.9	1257.33	1680.36	2996.44	1337.53	1864.97	579.883	1655.25	1890.73	1417.11	1966.85	1842.52	2066	1349.98	885.759	1533.43
22.627	557.741	164.3	97.042	68.648	335.408	1562.83	1098.91	1214.88	41.192	708.989	154.284	175.811	183.722	326.636	915.48	1668.09	1795.4	1083.72	1631.39	1271.64	1386.02	2056.51	1825.19	1265.39	700.044	1238.91	1495.06	1306.63	427.039	1540.5	2813.24	227.749	544.266	717.031	1597.85	960.043	1144.54	1530.28	1919.97	935.613	557.423	340.587	1861.13
32	182.588	130.326	225.74	105.908	247.886	1286.49	768.947	1038.13	82.409	661.608	142.248	114.47	278.916	251.317	887.662	1494.69	1418.98	369.419	1352.33	901.963	847.809	1424.11	1842.94	876.2	373.491	647.89	1369.87	1852.37	362.937	1052.57	1811.83	559.706	950.348	785.497	1229.69	1728.58	1542.35	1548.04	1553.26	826.806	907.123	1383.71	1321.62

## Sheet: 4L
frequency (k Hz)	untreated														low dose treated																			high dose treated
4	2.875	1.848	2.054	2.588	2.382	1.602	1.479	2.095	2.793	3.08	2.136	3.327	2.095	2.957	2.013	2.095	1.971	1.93	2.136	2.136	1.684	1.684	1.971	1.93	1.93	1.561	1.971	1.971	2.013	1.889	2.464	1.479	1.561	2.136	1.848	1.684	2.546	1.93	2.177	2.136	2.341	1.93	2.013
5.656	2.957	2.054	2.095	2.177	1.766	1.355	1.232	2.218	2.218	2.259	1.479	3.286	2.629	3.121	1.479	1.52	1.479	1.355	1.684	1.725	1.355	1.273	1.438	1.396	1.479	1.314	1.396	1.396	1.479	1.438	1.725	1.848	1.314	1.561	1.52	1.479	1.971	1.314	2.013	2.136	1.807	1.479	1.52
8	2.998	2.095	2.136	2.218	2.054	1.355	1.684	2.629	2.546	2.793	1.643	3.409	2.423	3.163	1.725	1.684	1.725	1.643	1.93	1.889	1.355	1.314	1.725	1.766	1.438	1.355	1.643	1.643	1.684	1.602	1.643	1.766	1.561	1.643	1.684	1.438	1.602	1.52	1.971	1.766	1.684	1.438	1.561
11.314	2.505	2.464	1.848	2.218	2.095	1.725	1.438	2.505	2.095	2.136	2.341	3.409	2.546	2.752	1.643	1.725	1.725	1.684	1.766	1.725	1.766	1.766	1.479	1.561	1.52	1.725	1.684	1.766	1.479	1.396	1.643	1.807	1.561	1.355	1.684	1.438	1.93	1.314	1.766	2.013	1.848	1.479	1.314
16	2.711	3.491	1.766	2.013	2.136	1.766	1.766	2.423	2.177	2.67	1.725	2.546	2.177	2.834	1.807	1.889	1.766	1.725	1.93	1.889	1.848	1.725	1.602	1.848	1.766	1.93	1.725	1.807	1.807	1.396	1.725	1.889	1.807	1.314	1.93	1.93	1.848	1.643	1.93	1.889	1.684	1.643	1.191
22.627	2.957	2.629	2.67	1.479	1.971	1.643	1.643	2.341	2.341	2.423	1.479	3.039	2.177	3.039	1.807	1.561	1.807	1.766	2.013	1.848	1.766	1.725	1.807	1.068	2.013	1.848	1.068	1.068	1.521	1.52	1.725	1.766	1.725	1.684	1.971	1.807	1.93	1.52	1.766	1.314	1.971	1.421	1.396
32	2.793	2.793	1.766	1.971	1.971	1.479	1.766	2.505	2.218	2.218	1.52	3.039	1.232	2.711	1.766	1.684	1.684	1.52	2.013	1.848	1.479	1.561	1.766	1.027	1.15	1.561	1.807	1.766	1.684	1.602	1.766	1.191	1.602	1.602	1.848	2.136	1.889	1.643	1.725	1.191	1.438	1.314	1.314
