# Supplementary material for: Long-term restoration of auditory function in a DFNA2 mouse model by adenine base editing
Source: EMBO Mol Med. 2026 May 20;18(6):2293–321. doi: 10.1038/s44321-026-00433-5 (PMC13270111; doi:10.1038/s44321-026-00433-5)
Supplement: Supplementary file 13 — Source data Fig. 5 [file 44321_2026_433_MOESM13_ESM.zip]

Archive with 107 entries (101 files):
- Figure 5/
- Figure 5/5A/
- Figure 5/5A/8w-ctrl-APEX-dapi.tif
- Figure 5/5A/8w-ctrl-APEX-merge.tif
- Figure 5/5A/8w-ctrl-APEX-myo.tif
- Figure 5/5A/8w-ctrl-Base-DAPI.tif
- Figure 5/5A/8w-ctrl-Base-MERGE.tif
- Figure 5/5A/8w-ctrl-Base-MYO.tif
- Figure 5/5A/8w-ctrl-MIDDLE-DAPI.tif
- Figure 5/5A/8w-ctrl-MIDDLE-MYO.tif
- Figure 5/5A/8w-ctrl-MIDDLE-merge.tif
- Figure 5/5A/8w-high-apex-DAPI.tif
- Figure 5/5A/8w-high-apex-MERGE.tif
- Figure 5/5A/8w-high-apex-MYO.tif
- Figure 5/5A/8w-high-base-DAPI.tif
- Figure 5/5A/8w-high-base-MERGE.tif
- Figure 5/5A/8w-high-base-MYO.tif
- Figure 5/5A/8w-high-mid-DAPI.tif
- Figure 5/5A/8w-high-mid-MERGE.tif
- Figure 5/5A/8w-high-mid-MYO.tif
- Figure 5/5A/8w-low-apex- MERGE.tif
- Figure 5/5A/8w-low-apex-DAPI.tif
- Figure 5/5A/8w-low-apex-MYO.tif
- Figure 5/5A/8w-low-base-DAPI.tif
- Figure 5/5A/8w-low-base-MERGE.tif
- Figure 5/5A/8w-low-base-MYO.tif
- Figure 5/5A/8w-low-mid-DAPI.tif
- Figure 5/5A/8w-low-mid-MERGE.tif
- Figure 5/5A/8w-low-mid-MYO.tif
- Figure 5/5B-C/
- Figure 5/5B-C/HCs counts after treatment.xls
- Figure 5/5D/
- Figure 5/5D/8w-ctrl-APEX-DAPI.tif
- Figure 5/5D/8w-ctrl-APEX-MERGE.tif
- Figure 5/5D/8w-ctrl-APEX-TUJ1.tif
- Figure 5/5D/8w-ctrl-BASE-DAPI.tif
- Figure 5/5D/8w-ctrl-BASE-MERGE.tif
- Figure 5/5D/8w-ctrl-BASE-TUJ1.tif
- Figure 5/5D/8w-ctrl-mic-merge.tif
- Figure 5/5D/8w-ctrl-mic-tuj1.tif
- Figure 5/5D/8w-ctrl-mid-dapi.tif
- Figure 5/5D/8w-high-APEX-dapi.tif
- Figure 5/5D/8w-high-APEX-merge.tif
- Figure 5/5D/8w-high-APEX-tuj1.tif
- Figure 5/5D/8w-high-MIDDLE-dapi.tif
- Figure 5/5D/8w-high-MIDDLE-merge.tif
- Figure 5/5D/8w-high-MIDDLE-tuj1.tif
- Figure 5/5D/8w-high-base-dapi.tif
- Figure 5/5D/8w-high-base-merge.tif
- Figure 5/5D/8w-high-base-tuj1.tif
- Figure 5/5D/8w-low-aepx-merge.tif
- Figure 5/5D/8w-low-apex-DAPI.tif
- Figure 5/5D/8w-low-apex-TUJ1.tif
- Figure 5/5D/8w-low-base-DAPI.tif
- Figure 5/5D/8w-low-base-TUJ1.tif
- Figure 5/5D/8w-low-base-merge.tif
- Figure 5/5D/8w-low-mid-DAPI.tif
- Figure 5/5D/8w-low-mid-TUJ1.tif
- Figure 5/5D/8w-low-mid-merge.tif
- Figure 5/5D/8w-wt-APEX-dapi.tif
- Figure 5/5D/8w-wt-APEX-merge.tif
- Figure 5/5D/8w-wt-APEX-tuj1.tif
- Figure 5/5D/8w-wt-BASE-dapi.tif
- Figure 5/5D/8w-wt-BASE-merge.tif
- Figure 5/5D/8w-wt-BASE-tuj1.tif
- Figure 5/5D/8w-wt-mid-dapi.tif
- Figure 5/5D/8w-wt-mid-merge.tif
- Figure 5/5D/8w-wt-mid-tuj1.tif
- Figure 5/5E/
- Figure 5/5E/SGN density.xls
- Figure 5/5F/
- Figure 5/5F/8w-ctrl-aepx-NF200.tif
- Figure 5/5F/8w-ctrl-apex-merge.tif
- Figure 5/5F/8w-ctrl-apex-myo.tif
- Figure 5/5F/8w-ctrl-base-NF200.tif
- Figure 5/5F/8w-ctrl-base-merge.tif
- Figure 5/5F/8w-ctrl-base-myo.tif
- Figure 5/5F/8w-ctrl-mid-NF200.tif
- Figure 5/5F/8w-ctrl-mid-merge.tif
- Figure 5/5F/8w-ctrl-mid-myo.tif
- Figure 5/5F/8w-high-apex-NF200.tif
- Figure 5/5F/8w-high-apex-merge.tif
- Figure 5/5F/8w-high-apex-myo.tif
- Figure 5/5F/8w-high-base-NF200.tif
- Figure 5/5F/8w-high-base-merge.tif
- Figure 5/5F/8w-high-base-myo.tif
- Figure 5/5F/8w-high-mid-NF200.tif
- Figure 5/5F/8w-high-mid-merge.tif
- Figure 5/5F/8w-high-mid-myo.tif
- Figure 5/5F/8w-low-apex-NF200.tif
- Figure 5/5F/8w-low-apex-merge.tif
- Figure 5/5F/8w-low-apwx-myo.tif
- Figure 5/5F/8w-low-base-NF200.tif
- Figure 5/5F/8w-low-base-merge.tif
- Figure 5/5F/8w-low-base-myo.tif
- Figure 5/5F/8w-low-mid-MYO.tif
- Figure 5/5F/8w-low-mid-NF200.tif
- Figure 5/5F/8w-low-mid-merge.tif
- Figure 5/5F/8w-wt-apex-NF200.tif
- Figure 5/5F/8w-wt-apex-merge.tif
- Figure 5/5F/8w-wt-apex-myo.tif
- Figure 5/5F/8w-wt-base-NF200.tif
- Figure 5/5F/8w-wt-base-merge.tif
- Figure 5/5F/8w-wt-base-myo.tif
- Figure 5/5F/8w-wt-mid-NF200.tif
- Figure 5/5F/8w-wt-mid-merge.tif
- Figure 5/5F/8w-wt-mid-myo.tif
