# Supplementary material for: Long-term restoration of auditory function in a DFNA2 mouse model by adenine base editing
Source: EMBO Mol Med. 2026 May 20;18(6):2293–321. doi: 10.1038/s44321-026-00433-5 (PMC13270111; doi:10.1038/s44321-026-00433-5)
Supplement: Supplementary file 13 — Source data Fig. 5 [file 44321_2026_433_MOESM13_ESM.zip › Figure 5/5B-C/HCs counts after treatment.xls]

## Sheet: Description
Figure 5B-C
IHCs and OHCs counts across different groups

## Sheet: 5B
turns	untreated							high dose treated						low dose treated
Apex	12	12	12	11	1	4	5	12	12	11	12	12	12	11	12	12	11
Mid	9	11	11	12	11	8	5	13	13	12	13	13	13	12	12	12	14
Base	7	11	10	12	7	11	10	12	12	12	13	12	13	13	12	12	12

## Sheet: 5C
turns	untreated							high dose treated						low dose treated
Apex	10	14	14	11	10	12	14	20	24	21	22	19	22	20	21	18	19
Mid	3	10	1	9	10	14	9	16	14	18	20	20	18	16	17	18	22
Base	0	15	2	16	3	4	1	34	33	33	33	35	33	34	33	29	33
