# Supplementary material for: Long-term restoration of auditory function in a DFNA2 mouse model by adenine base editing
Source: EMBO Mol Med. 2026 May 20;18(6):2293–321. doi: 10.1038/s44321-026-00433-5 (PMC13270111; doi:10.1038/s44321-026-00433-5)
Supplement: Supplementary file 13 — Source data Fig. 5 [file 44321_2026_433_MOESM13_ESM.zip › Figure 5/5E/SGN density.xls]

## Sheet: Description
Figure 5E
SGN density from different groups

## Sheet: 5E
turns	high dose treated			untreated			wt			low dose treated
Apex	1901	2053	2295	1429	1661	1197	2328	2051	2187	2376	2073	2201
Mid	1556	1582	1435	1203	1282	1171	1470	1589	1558	1617	1465	1471
Base	1555	1448	1325	1233	1010	1119	1411	1531	1407	1368	1533	1475
