# Supplementary material for: Long-term restoration of auditory function in a DFNA2 mouse model by adenine base editing
Source: EMBO Mol Med. 2026 May 20;18(6):2293–321. doi: 10.1038/s44321-026-00433-5 (PMC13270111; doi:10.1038/s44321-026-00433-5)
Supplement: Supplementary file 14 — Source data Fig. 6 [file 44321_2026_433_MOESM14_ESM.zip]

Archive with 7 entries (3 files):
- Figure 6/6C/
- Figure 6/6C/I-V curve.xls
- Figure 6/6D/
- Figure 6/6D/I-140mV.xls
- Figure 6/6E/
- Figure 6/6E/RMP recording.xls
- Figure 6/
