# Supplementary material for: Long-term restoration of auditory function in a DFNA2 mouse model by adenine base editing
Source: EMBO Mol Med. 2026 May 20;18(6):2293–321. doi: 10.1038/s44321-026-00433-5 (PMC13270111; doi:10.1038/s44321-026-00433-5)
Supplement: Supplementary file 14 — Source data Fig. 6 [file 44321_2026_433_MOESM14_ESM.zip › Figure 6/6C/I-V curve.xls]

## Sheet: Description
Figure 6C
I/V curve recorded from different groups at P9-14

## Sheet: 6C
voltage (mV)	wt											untreated															high dose treated											low dose treated
-140	-7.74574	-16.1212	-33.0435	-4.92958	-4.90454	-14.0732	-16.2042	-21.5622	-10.1508	-15.4684	-29.2614	-11.2	-5.24964	-17.8371	-3.61582	-1.84496	-6.34986	-0.144914	-8.96857	-7.26274	-11.3326	0.624319	-44.0964	-13.3782	-16.129	-46.875	-8.16199	-18.2564	-10.817	-26.4395	-18.1223	-37.1264	-41.709	-50.2941	-1.39539	-27.1462	-12.3666	-27.0115	-9.31909	6.38051	0.819389	-2.80213	-7.05882	-24.8945	-17.7215
-130	-4.19397	-27.5151	-27.0807	-6.30282	-4.52267	-9.22197	-17.5361	-18.1518	-10.232	-17.3203	-29.2614	-6.49655	-19.6862	-16.0112	-0.672316	-1.92248	-2.7135	1.11516	-9.92141	-4.43557	-9.33893	-9.06534	-30.8434	-9.4514	-11.6501	-33.5337	-8.06854	-15.282	-7.04258	-20.329	-15.8297	-28.7356	-29.0946	-42.3529	-7.47692	-34.1067	-19.6056	-18.3908	-6.15487	9.02552	1.97875	-2.94821	1.2403	-14.0295	-17.1941
-120	-3.27654	-12.6061	-25.2174	-10.0704	-2.11217	-6.47597	-28.7458	-11.4411	-10.4756	-17.1024	-15.1515	-5.95862	-3.02425	-12.486	-1.03672	-1.18915	-2.10744	-2.03455	-7.63261	-4.17582	-9.87408	-12.7042	-26.3855	-8.99904	-3.31265	-30.2885	-7.51817	-13.4359	-4.68354	-15.0411	-12.6638	-21.3793	-22.4822	-36.7647	-11.1846	-32.7146	-13.2715	-15.6609	1.27637	4.03712	1.64675	-5.72377	4.43054	-10.7595	-12.5527
-110	-2.24115	-6.73939	-18.0124	-10.5634	-2.36277	-5.38902	-10.3552	-9.50495	-22.3898	-16.8845	-17.803	-5.47586	0.140799	-7.10674	-0.173729	-0.582946	-1.36915	-0.164875	-4.59725	-1.68831	-6.11752	-13.3394	-19.6385	-7.61309	-0.566998	-24.399	-6.41745	-9.40513	-2.66974	-12.691	-10.8952	-16.5517	-15.8698	-27.0588	-10.0615	-26.6821	-8.51508	-9.74138	0.113218	3.7819	1.18858	-4.01062	5.49437	-14.7679	-10.5485
-100	-1.67759	-4.72727	-15.2795	-10.2113	-1.80191	-3.82151	-8.85683	-5.53355	-3.05104	-13.3987	-30.1136	-4.42759	-1.36091	-3.73596	-0.303672	-0.44031	-0.928375	-0.667946	0.0382122	-2.58741	-4.23924	-10.2541	-12.8916	-6.48701	2.94045	-14.0625	-5.53479	-5.89744	-1.88723	-8.36663	-7.72926	-9.82759	-9.7355	-15.9804	-9.23077	-12.5754	-7.5174	-5.71839	0.23765	7.21578	0.5166	-3.09429	4.03004	-5.11603	-5
-90	-0.673657	-2.46061	-6.7205	-6.24648	-2.54177	-3.16934	-3.6182	-5.85259	-2.4594	-7.34205	-8.82576	-0.962759	-0.520685	-0.688202	0.223164	0.277519	-0.19697	2.28407	1.0609	-1.86813	-2.96957	-6.17967	-4.44578	-3.81136	5.63275	-7.76442	-2.23261	-5.45641	-1.26582	-3.78378	-4.41048	-4.01149	-4.55748	-5.78431	-4.36923	-9.79118	-6.70534	-4.13793	0.909212	4.01392	0.300133	-0.0448871	1.86483	-4.36709	-4.70464
-80	1.12058	-0.431515	-0.408696	0.725352	-0.415274	0.139588	-1.12098	0.314632	0.293503	-0.558824	0.619318	1.90345	-0.191156	0.629213	-0.389831	-0.737985	0.165289	1.31862	0.878193	0.454545	0.189926	-4.63702	3.14458	0.0164581	7.70472	-1.29808	0.202492	0.00420513	2.03682	0.883666	0.431223	1.57471	1.36317	2.58824	0.515385	1.15313	2.08121	2.8592	-0.477971	1.58933	0.2417	0.0320053	0.609512	1.61392	0.525316
-70	5.9633	6.82424	11.2547	8.80282	7.4463	7.99771	11.6537	11.9912	8.25986	12.963	8.40909	1.8069	0.49786	1.71348	-0.858757	-0.212403	0.34022	-2.14971	0.735756	4.50549	2.35047	6.35209	8.3494	6.0924	3.7469	11.6226	4.07061	5.71282	5.45455	7.64982	6.77948	6.08046	6.53103	9.34314	6.50769	15.3364	2.73782	10.704	2.21629	4.77958	0.416999	1.20452	0.603254	5.10548	5.62236
-60	15.4653	16.8485	21.4907	20.7747	18.7351	18.8787	27.081	20.7921	25.638	25.9259	24.6212	2.1931	-0.00184023	4.45225	0.271186	0.0705426	0.168044	-2.28407	-0.768173	6.81319	10.2099	14.9728	14.9398	11.5496	-7.71712	19.2308	11.2149	14.0513	14.1542	16.0987	14.5197	10.908	13.4283	20.2941	13.6769	31.3225	6.77494	21.408	4.08545	8.83991	1.21248	2.39044	2.54068	12.4473	13.1857
-50	26.9987	27.0303	36.0249	34.2958	32.2196	32.9519	46.1709	35.7536	47.5638	43.8998	40.7197	5.44828	2.76748	5.94101	1.30509	1.78295	0.455923	-0.877159	-1.54224	12.0879	17.1039	24.1379	17.9518	20.308	-5.83127	31.7308	20.1454	23.6923	21.7491	25.3819	22.2707	15.977	19.6338	29.2157	22.1538	50.116	13.2483	33.477	7.0761	14.1531	2.90837	3.33333	9.199	23.6287	27.1097
-40	39.9738	38.1818	49.441	50	47.0167	46.6819	63.707	50.9351	70.0696	64.9237	58.6174	9.90345	4.75036	8.35674	2.9096	4.29457	3.67769	-0.514395	-0.119843	17.6823	27.8069	33.7568	30.241	29.8364	13.8958	39.7837	31.2565	37.2308	30.6099	35.2526	31.5502	25.1724	24.822	41.1765	28.7692	65.8933	15.8933	50.431	9.3992	23.1322	4.7676	4.86056	16.3955	40.5063	38.9241
-30	57.2739	54.303	65.9627	69.0845	62.4105	62.5858	83.1299	66.0066	87.935	89.4335	74.8106	14.7586	6.87589	14.1854	9.85876	10.8682	14.0496	7.75432	6.09037	26.973	42.2875	44.8276	35.0602	44.4658	25.6824	47.5962	44.756	51.6923	39.4707	45.2409	41.8122	36.2069	32.3499	58.1373	38	81.9026	24.594	60.3448	10.4539	32.0186	8.7251	9.89376	33.9174	54.1139	58.3333
-20	82.5688	76.7273	82.4845	90.8451	79.4749	80.0915	101.887	80.7481	113.689	115.468	93.4659	24.1379	18.2596	27.9494	23.3051	26.8217	36.3636	25.9117	16.3065	43.3566	61.1752	54.9909	40.4819	63.2339	28.7841	57.4519	61.3707	69.1282	50.1726	57.1093	52.6201	50.8046	39.5727	73.0392	52.1538	100.696	41.7633	73.5632	13.3511	45.9397	15.6707	22.842	56.4456	70.6751	74.789
-10	108.257	102.182	101.863	119.014	96.6587	98.627	119.867	94.8295	143.851	144.88	114.583	40	30.6705	48.0337	39.9718	48.062	60.7438	48.1766	32.7112	58.7413	84.1553	64.6098	44.4578	86.6218	38.2134	66.3461	77.5701	86.6667	61.565	71.6804	66.048	66.092	46.7955	85	64.9231	111.137	70.3016	81.3218	24.9666	63.8051	23.1076	41.8327	78.7234	88.8186	93.1435
0	137.615	123.636	116.894	152.113	114.678	118.993	139.845	107.701	176.334	173.203	134.47	62.069	46.505	74.2977	59.7458	72.5581	88.5675	72.7447	53.831	79.7203	109.129	74.0472	49.8795	113.571	49.1315	75.3606	91.5888	99.282	76.5247	88.8367	81.4411	81.0345	54.12	99.0196	82.9231	122.738	104.64	93.3908	50.3338	92.5754	28.1541	68.6587	103.379	105.485	112.869
10	162.516	143.03	129.193	178.169	134.845	138.444	162.042	121.012	207.657	201.525	156.25	75.3103	61.7689	100.14	82.7684	96.2791	119.284	99.6161	77.8978	105.894	134.313	82.9401	56.2651	143.407	57.9404	83.6539	97.8193	105.641	93.901	105.64	96.0699	96.3218	62.1567	114.706	101.385	134.107	147.796	95.546	69.96	125.058	35.7238	93.8911	123.905	123.418	131.857
20	184.797	156.364	142.857	183.099	152.745	157.895	182.02	132.013	240.139	228.758	173.296	87.3103	77.3181	115.028	96.6102	122.636	148.76	143.378	93.4185	127.872	158.447	90.7441	62.1687	175.168	71.7122	96.6346	96.8847	109.744	113.234	125.734	113.537	111.954	72.3296	130.392	117.385	136.195	183.991	104.31	100.267	140.371	43.2935	121.381	137.672	133.966	139.24
30	207.077	173.333	151.553	188.732	169.451	171.625	196.448	139.714	255.22	229.847	183.712	94.7586	87.7318	130.758	113.842	147.907	170.799	161.804	120.825	149.85	180.483	98.9111	70.6024	204.042	85.9801	110.337	94.6002	106.667	134.637	144.536	133.188	126.437	82.8077	145.098	132.923	134.803	229.466	110.058	128.972	150.58	52.4568	147.41	145.181	147.679	151.899
