# Supplementary material for: Long-term restoration of auditory function in a DFNA2 mouse model by adenine base editing
Source: EMBO Mol Med. 2026 May 20;18(6):2293–321. doi: 10.1038/s44321-026-00433-5 (PMC13270111; doi:10.1038/s44321-026-00433-5)
Supplement: Supplementary file 14 — Source data Fig. 6 [file 44321_2026_433_MOESM14_ESM.zip › Figure 6/6D/I-140mV.xls]

## Sheet: Description
Figure 6D
The current recorded at -140mV

## Sheet: 6D
wt	untreated	high dose treated	low dose treated
-234.31	-201.21	-250.25	-435.48
-349.48	-225.66	-267.67	-147.37
-361.75	-85.38	-359.76	-140.85
-393.59	-165.05	-286.19	-268.78
-498.93	-65.89	-250.15	-306.4
-515.49	-29.92	-190.72	-281.04
-493.35	-211.17	-398.64	-206.3
-460.65	-33.31	-251.35	-327.53
-394.66	-178.42	-327.13
-449.75	-250.25	-453.93
-470.09	-132.83	-289.22
	-235.19
	-148.38
	-68.3
	-88.39
