# Supplementary material for: Long-term restoration of auditory function in a DFNA2 mouse model by adenine base editing
Source: EMBO Mol Med. 2026 May 20;18(6):2293–321. doi: 10.1038/s44321-026-00433-5 (PMC13270111; doi:10.1038/s44321-026-00433-5)
Supplement: Supplementary file 14 — Source data Fig. 6 [file 44321_2026_433_MOESM14_ESM.zip › Figure 6/6E/RMP recording.xls]

## Sheet: Description
Figure 6E
resting membrane potentials recorded from different groups

## Sheet: 6E
wt	untreated	high dose treated	low dose treated
-54.3	-45.3	-46.8	-42.8
-51.6	-38.4	-48.6	-41.8
-56.8	-39.5	-54.4	-52.3
-56.7	-46.4	-45	-51.3
-55.1	-43.1	-45.8	-51.7
-50.7	-44.7	-49.2	-44.9
-55.9	-47	-46.8	-44.9
-56.7	-33.3	-56.1	-41.5
-57.8		-44.6	-48
-59.7		-59.5	-47.9
		-41.2	-45.9
		-46.8	-45.8
			-45.2
			-49.6
			-46.4
			-47.9
			-48.8
