# Supplementary material for: Long-term restoration of auditory function in a DFNA2 mouse model by adenine base editing
Source: EMBO Mol Med. 2026 May 20;18(6):2293–321. doi: 10.1038/s44321-026-00433-5 (PMC13270111; doi:10.1038/s44321-026-00433-5)
Supplement: Supplementary file 15 — Source data Fig. 7 [file 44321_2026_433_MOESM15_ESM.zip]

Archive with 12 entries (8 files):
- Figure 7/
- Figure 7/7A-B/
- Figure 7/7A-B/systematic safety evaluation.xls
- Figure 7/7C/
- Figure 7/7C/ABE8e expression assessment.xls
- Figure 7/7D/
- Figure 7/7D/3w-ctrl.tif
- Figure 7/7D/3w-high.tif
- Figure 7/7D/3w-low.tif
- Figure 7/7D/P10-ctrl.tif
- Figure 7/7D/P10-high.tif
- Figure 7/7D/P10-low.tif
