# Supplementary material for: Long-term restoration of auditory function in a DFNA2 mouse model by adenine base editing
Source: EMBO Mol Med. 2026 May 20;18(6):2293–321. doi: 10.1038/s44321-026-00433-5 (PMC13270111; doi:10.1038/s44321-026-00433-5)
Supplement: Supplementary file 15 — Source data Fig. 7 [file 44321_2026_433_MOESM15_ESM.zip › Figure 7/7A-B/systematic safety evaluation.xls]

## Sheet: Description
Figure 7A-B
The source data of inflammatory cytokines across different groups at P10 and 3 weeks

## Sheet: 7A
cytokines	high dose injected							low dose injected						uninjected
IFN-γ	0.142165	0.242631	0.26117	0.0414408	0.181017	0.139547	0.214423	0.11583	0.0505126	0.0594899	0.088953	0.0528265	0.0650173	0.0361085	0.0130365	0.0227024	0.0532625	0.0958081	0.0563483
IL-1β	12.2769	28.7866	21.8612	10.9072	12.2016	18.2381	31.2435	11.4878	24.2334	7.09828	23.5535	15.745	18.562	7.75488	6.20636	6.55211	5.41845	6.17477	5.21579

## Sheet: 7B
cytokines	high dose injected					low dose injected							uninjected
IFN-γ	1.53075	2.78064	2.56931	2.93938	7.22306	2.09332	4.10938	1.99747	0.88148	1.77163	5.21295	3.63099	0.0459415	0.0305681	0.160712	0.0743566	0.0447751	0.0664853	0.067463	0.0523844
IL-1β	23.9459	31.3787	26.4235	26.9387	26.7265	25.2266	14.961	27.7496	26.1202	18.3258	36.8403	21.7231	7.53152	9.14765	16.6322	14.9457	10.995	13.3556	12.9917	7.43303
IL-2	0.468692	1.77309	1.183	1.29017	3.23388	1.5527	1.92988	1.08933	0.649651	0.896027	2.05318	0.961353	0.214199	0.275143	0.347367	0.326069	0.291048	0.580691	0.367752	0.278057
IL-5	0.245171	0.263186	0.408722	0.396773	0.631926	0.397251	0.404332	0.310285	0.295699	0.207649	0.22758		0.122066	0.121717	0.378282	0.301708	0.156305	0.277931	0.215041	0.173899
IL-10	2.42284	4.07897	2.58414	3.75428	4.70496	4.05325	1.74185	2.61021	1.18452	1.2878	2.98975	1.84998	1.53678	1.34036	0.399602	0.422097	0.996712	1.54123	1.61394	1.41846
TNF-α	29.3264	28.7982	27.3057	26.3181	41.2171	18.3144	16.3548	18.5594	15.5989	29.866	18.2032		8.67712	9.236	20.2031	19.1637	9.30831	13.5344	13.8729	8.50662
