# Supplementary material for: Long-term restoration of auditory function in a DFNA2 mouse model by adenine base editing
Source: EMBO Mol Med. 2026 May 20;18(6):2293–321. doi: 10.1038/s44321-026-00433-5 (PMC13270111; doi:10.1038/s44321-026-00433-5)
Supplement: Supplementary file 15 — Source data Fig. 7 [file 44321_2026_433_MOESM15_ESM.zip › Figure 7/7C/ABE8e expression assessment.xls]

## Sheet: Description
Figure 7C
Differential ABE8e expressiong between high- and low-dose injected mice

## Sheet: 7C
High dose	Low dose
2.529	1
2.232	1.1
2.857	1.234
